# Supplementary material for: Risk Indicators Improve the Prescription Quality of Drugs with Anticholinergic Properties in Nursing Homes
Source: Int J Environ Res Public Health. 2021 Dec 31;19(1):423. doi: 10.3390/ijerph19010423 (PMC8744764; doi:10.3390/ijerph19010423)
Supplement: Supplementary file 1 [file ijerph-19-00423-s001.zip]

Archive with 1 entries (1 files):
- ijerph-1462980-supplementary.pdf
